# Supplementary material for: Application of Virtual Reality-Assisted Exergaming on the Rehabilitation of Children with Cerebral Palsy: A Systematic Review and Meta-Analysis
Source: J Clin Med. 2023 Nov 14;12(22):7091. doi: 10.3390/jcm12227091 (PMC10672287; doi:10.3390/jcm12227091)
Supplement: Supplementary file 1 [file jcm-12-07091-s001.zip]

Archive with 6 entries (4 files):
- jcm-2661647-supplementary/
- jcm-2661647-supplementary/Suplementary files Updated/
- jcm-2661647-supplementary/Suplementary files Updated/Supplementary File 1.pdf
- jcm-2661647-supplementary/Suplementary files Updated/Supplementary file 2.pdf
- jcm-2661647-supplementary/Suplementary files Updated/Supplementary File 3.pdf
- jcm-2661647-supplementary/Suplementary files Updated/Supplementary file 4.pdf
